# Supplementary material for: Calves fed more milk prioritise play over feeding in a hole-board test
Source: Sci Rep. 2026 Apr 13;16:17243. doi: 10.1038/s41598-026-47403-y (PMC13234365; doi:10.1038/s41598-026-47403-y)
Supplement: Supplementary file 1 — Supplementary Material 1 [file 41598_2026_47403_MOESM1_ESM.zip]

Archive with 15 entries (14 files):
- Supplementary materials/
- Supplementary materials/Holeboard_cleaned_Rscript.R
- __MACOSX/Supplementary materials/._Holeboard_cleaned_Rscript.R
- Supplementary materials/ARRIVE Author Checklist - E10 only_Holeboard.pdf
- __MACOSX/Supplementary materials/._ARRIVE Author Checklist - E10 only_Holeboard.pdf
- Supplementary materials/Holeboard project_DatasetforR.csv
- __MACOSX/Supplementary materials/._Holeboard project_DatasetforR.csv
- Supplementary materials/Holeboard_IOR_play_C_T.R
- __MACOSX/Supplementary materials/._Holeboard_IOR_play_C_T.R
- Supplementary materials/Inter reliability test_holeboard_C_T.csv
- __MACOSX/Supplementary materials/._Inter reliability test_holeboard_C_T.csv
- Supplementary materials/Holeboard_Ethogram.docx
- __MACOSX/Supplementary materials/._Holeboard_Ethogram.docx
- Supplementary materials/README_Hunger_CognitivePerformance.txt
- __MACOSX/Supplementary materials/._README_Hunger_CognitivePerformance.txt
