# Supplementary material for: Calves fed more milk prioritise play over feeding in a hole-board test
Source: Sci Rep. 2026 Apr 13;16:17243. doi: 10.1038/s41598-026-47403-y (PMC13234365; doi:10.1038/s41598-026-47403-y)
Supplement: Supplementary file 1 — Supplementary Material 1 [file 41598_2026_47403_MOESM1_ESM.zip › Supplementary materials/Holeboard project_DatasetforR.csv]

Calf_ID	Pair	Order_pair	Treatment	Sex	BreedType	Phase	Session_raw	Session	Run	Jump	Kick	Buck	Head_shake	Total_freq	WM	WMwSR	GWM	RM	RMwSR	Milk_prev	Visits	Voc	Latency	Trial_duration	Success	Success_prop
402	1	1	E	M	Beef	L	5	1	2.85	2	0	0	2	4	0.6	0.45	0.46	0.38	0.285	10.7	13	0	3.587	300	3	0.75
402	1	1	E	M	Beef	L	6	2	17.3	0	0	0	1	1	0	0	0.83	0	0	10	6	0	2.136	NA	0	0
402	1	1	E	M	Beef	L	7	3	3.34	0	0	0	1	1	0	0	0.67	0.33	0	9.5	3	0	6.671	NA	0	0
402	1	1	E	M	Beef	L	8	4	18.05	0	0	1	0	1	0.5	0.125	0.86	0.29	0.0725	9.1	7	0	4.188	NA	1	0.25
402	1	1	E	M	Beef	L	9	5	2.8	0	0	0	1	1	0.29	0.145	0.5	0.44	0.22	9.2	16	3	2.569	300	2	0.5
402	1	1	E	M	Beef	L	10	6	0	0	0	0	1	1	0.8	0.6	0.75	0.42	0.315	10.2	12	2	13.68	300	3	0.75
402	1	1	E	M	Beef	L	11	7	4.66	0	0	0	1	1	0.25	0.125	0.5	0.4	0.2	10.8	20	3	2.186	300	2	0.5
402	1	1	E	M	Beef	L	12	8	1.27	0	0	0	1	1	0.3	0.225	0.56	0.56	0.42	9.9	18	1	1.152	300	3	0.75
402	1	1	E	M	Beef	L	13	9	4.55	0	0	0	1	1	0.38	0.285	0.53	0.53	0.3975	10.1	15	0	1.618	300	3	0.75
402	1	1	E	M	Beef	L	14	10	9.31	1	0	0	2	3	0.43	0.3225	0.5	0.44	0.33	10.4	16	0	0.8	300	3	0.75
402	1	1	E	M	Beef	L	15	11	0	0	0	0	0	0	0.83	0.83	0.8	0.6	0.6	9.9	10	2	1.001	187	4	1
402	1	1	E	M	Beef	L	16	12	0	0	0	0	0	0	0.8	0.8	0.89	0.56	0.56	11.4	9	0	2.352	202	4	1
402	1	1	E	M	Beef	L	17	13	0	0	0	0	0	0	0.57	0.57	0.75	0.58	0.58	8.6	12	0	2.569	192	4	1
402	1	1	E	M	Beef	L	18	14	4.12	3	0	0	1	4	0.43	0.3225	0.64	0.5	0.375	8.9	14	1	1.085	300	3	0.75
402	1	1	E	M	Beef	R	19	15	24.51	1	0	1	0	2	1	0.5	0.73	0.18	0.09	8.7	11	1	1.952	300	2	0.5
402	1	1	E	M	Beef	R	20	16	4.29	2	0	0	1	3	0.75	0.5625	0.54	0.17	0.1275	7.9	24	3	2.002	300	3	0.75
402	1	1	E	M	Beef	R	21	17	16.78	4	0	4	0	8	0.5	0.125	0.67	0.33	0.0825	10.6	6	1	1.701	300	1	0.25
402	1	1	E	M	Beef	R	22	18	22.49	1	0	2	3	6	1	0.5	1	0.33	0.165	9.6	6	0	4.204	300	2	0.5
402	1	1	E	M	Beef	R	23	19	24.17	0	0	1	2	3	0.5	0.125	1	0.4	0.1	10.7	5	0	3.053	300	1	0.25
402	1	1	E	M	Beef	R	24	20	34.89	0	0	0	0	0	1	0.25	0.86	0.14	0.035	10.2	7	0	2.035	300	1	0.25
403	1	2	R	M	Beef	L	5	1	0	0	0	0	0	0	0.4	0.3	0.48	0.4	0.3	6	25	0	1.568	300	3	0.75
403	1	2	R	M	Beef	L	6	2	0	0	0	0	0	0	0.5	0.5	0.41	0.52	0.52	6	27	2	1.368	284	4	1
403	1	2	R	M	Beef	L	7	3	0	0	0	0	0	0	1	1	0.77	0.38	0.38	6	13	0	1.702	224	4	1
403	1	2	R	M	Beef	L	8	4	0	0	0	0	0	0	0.57	0.57	0.56	0.56	0.56	6	25	0	2.619	163	4	1
403	1	2	R	M	Beef	L	9	5	0	0	0	0	0	0	0.16	0.12	0.21	0.4	0.3	6	47	1	2.369	300	3	0.75
403	1	2	R	M	Beef	L	10	6	0	0	0	0	0	0	1	1	0.8	0.5	0.5	6	10	0	1.602	210	4	1
403	1	2	R	M	Beef	L	11	7	1.57	0	0	0	0	0	0.44	0.44	0.52	0.43	0.43	6	21	0	1.702	246	4	1
403	1	2	R	M	Beef	L	12	8	1.52	0	0	0	0	0	0.36	0.36	0.41	0.41	0.41	6	27	0	1.318	221	4	1
403	1	2	R	M	Beef	L	13	9	0	0	0	0	0	0	0.8	0.8	0.77	0.38	0.38	6	13	0	1.518	181	4	1
403	1	2	R	M	Beef	L	14	10	0	1	0	0	0	1	0.8	0.8	0.88	0.63	0.63	6	8	0	0.818	145	4	1
403	1	2	R	M	Beef	L	15	11	0	0	0	0	0	0	0.8	0.8	0.86	0.71	0.71	6	7	0	1.101	136	4	1
403	1	2	R	M	Beef	L	16	12	0	0	0	0	0	0	0.8	0.8	0.89	0.56	0.56	6	9	0	2.453	129	4	1
403	1	2	R	M	Beef	L	17	13	0	0	0	0	0	0	1	1	1	0.67	0.67	6	6	0	1.635	126	4	1
403	1	2	R	M	Beef	L	18	14	0	0	0	0	1	1	0.57	0.57	0.67	0.58	0.58	6	12	0	1.284	141	4	1
403	1	2	R	M	Beef	R	19	15	0	0	0	0	1	1	0.8	0.8	0.71	0.36	0.36	6	14	0	1.652	162	4	1
403	1	2	R	M	Beef	R	20	16	1.5	0	0	0	5	5	0.33	0.2475	0.36	0.25	0.1875	6	36	0	2.153	300	3	0.75
403	1	2	R	M	Beef	R	21	17	5.99	0	0	0	3	3	1	1	0.41	0.25	0.25	6	32	3	1.468	261	4	1
403	1	2	R	M	Beef	R	22	18	0	0	0	0	0	0	0.8	0.8	0.67	0.56	0.56	6	9	0	1.551	110	4	1
403	1	2	R	M	Beef	R	23	19	0	0	0	0	0	0	0.67	0.67	0.73	0.55	0.55	6	11	1	1.718	132	4	1
403	1	2	R	M	Beef	R	24	20	0	0	0	0	0	0	1	1	1	0.44	0.44	6	9	0	1.218	119	4	1
405	2	1	E	F	Beef	L	5	1	0	0	0	0	0	0	0.8	0.8	0.8	0.33	0.33	5.6	15	0	1.735	222	4	1
405	2	1	E	F	Beef	L	6	2	0	0	0	0	1	1	0.57	0.285	0.46	0.29	0.145	6.5	24	1	8.375	300	2	0.5
405	2	1	E	F	Beef	L	7	3	19.5	8	0	3	0	11	0.86	0.645	0.47	0.37	0.2775	5.6	19	0	1.334	300	3	0.75
405	2	1	E	F	Beef	L	8	4	1.84	3	0	0	0	3	0.67	0.67	0.43	0.32	0.32	6.6	28	2	1.769	291	4	1
405	2	1	E	F	Beef	L	9	5	3.74	0	1	0	0	1	0.33	0.165	0.29	0.29	0.145	3	31	5	1.584	300	2	0.5
405	2	1	E	F	Beef	L	10	6	1.1	1	0	0	0	1	0.75	0.1875	0.5	0.67	0.1675	7.6	6	2	1.986	300	1	0.25
405	2	1	E	F	Beef	L	11	7	7.52	9	0	6	1	16	0.33	0.0825	0.78	0.33	0.0825	5.6	9	2	1.152	300	1	0.25
405	2	1	E	F	Beef	L	12	8	0	0	0	0	0	0	0.33	0.2475	0.36	0.36	0.27	5.5	25	2	1.418	300	3	0.75
405	2	1	E	F	Beef	L	13	9	38.66	5	0	4	1	10	0.13	0.0325	0.54	0.29	0.0725	10.6	28	2	1.334	300	1	0.25
405	2	1	E	F	Beef	L	14	10	14.58	8	0	8	0	16	0.29	0.0725	0.4	0.47	0.1175	7.1	15	8	1.134	300	1	0.25
405	2	1	E	F	Beef	L	15	11	0	0	0	0	0	0	0.63	0.4725	0.5	0.36	0.27	7	22	1	1.118	300	3	0.75
405	2	1	E	F	Beef	L	16	12	0	1	0	0	2	3	0.21	0.105	0.22	0.38	0.19	7.3	37	6	1.419	300	2	0.5
405	2	1	E	F	Beef	L	17	13	0	1	0	1	1	3	0.18	0.09	0.25	0.55	0.275	8.5	20	6	6.523	300	2	0.5
405	2	1	E	F	Beef	L	18	14	3.4	7	0	3	0	10	0.23	0.115	0.26	0.56	0.28	4.5	23	13	4.104	300	2	0.5
405	2	1	E	F	Beef	R	19	15	0.98	5	0	0	1	6	0.18	0.09	0.27	0.22	0.11	8.5	48	11	1.751	300	2	0.5
405	2	1	E	F	Beef	R	20	16	62.85	4	0	4	2	10	0.67	0.335	0.71	0.43	0.215	9	7	1	2.886	300	2	0.5
405	2	1	E	F	Beef	R	21	17	2.05	0	0	0	0	0	0.5	0.5	0.58	0.42	0.42	7.9	19	5	4.638	210	4	1
405	2	1	E	F	Beef	R	22	18	9.18	2	0	6	2	10	0.23	0.1725	0.33	0.54	0.405	10.5	24	4	2.453	300	3	0.75
405	2	1	E	F	Beef	R	23	19	34.17	3	0	5	3	11	0.21	0.1575	0.44	0.56	0.42	11	25	4	2.919	300	3	0.75
405	2	1	E	F	Beef	R	24	20	20.62	2	0	0	4	6	0.27	0.2025	0.5	0.42	0.315	10.8	26	2	3.12	300	3	0.75
408	2	2	R	F	Beef	L	5	1	0	0	0	0	0	0	0.63	0.4725	0.39	0.24	0.18	6	33	0	1.218	300	3	0.75
408	2	2	R	F	Beef	L	6	2	0	0	0	0	0	0	0.16	0.12	0.32	0.43	0.3225	6	44	0	1.619	300	3	0.75
408	2	2	R	F	Beef	L	7	3	2.19	0	0	0	0	0	0.6	0.45	0.8	0.5	0.375	6	10	0	1.552	300	3	0.75
408	2	2	R	F	Beef	L	8	4	0	0	0	0	0	0	0.67	0.67	0.58	0.25	0.25	6	24	0	1.168	270	4	1
408	2	2	R	F	Beef	L	9	5	1.35	3	0	0	1	4	0.63	0.63	0.4	0.27	0.27	6	30	0	2.936	277	4	1
408	2	2	R	F	Beef	L	10	6	1.15	0	0	0	0	0	0.67	0.67	0.65	0.35	0.35	6	17	0	1.285	184	4	1
408	2	2	R	F	Beef	L	11	7	0	0	0	0	0	0	1	1	0.86	0.29	0.29	6	14	0	1.468	133	4	1
408	2	2	R	F	Beef	L	12	8	0	1	0	0	0	1	0.57	0.57	0.72	0.39	0.39	6	18	0	1.735	148	4	1
408	2	2	R	F	Beef	L	13	9	11.98	3	0	0	0	3	0.29	0.29	0.31	0.35	0.35	6	49	6	1.552	284	4	1
408	2	2	R	F	Beef	L	14	10	0	0	0	0	0	0	0.55	0.55	0.54	0.46	0.46	6	24	0	1.535	152	4	1
408	2	2	R	F	Beef	L	15	11	0	0	0	0	0	0	0.38	0.38	0.37	0.43	0.43	6	30	0	1.135	195	4	1
408	2	2	R	F	Beef	L	16	12	0	1	0	0	0	1	0.71	0.71	0.6	0.47	0.47	6	15	0	1.218	103	4	1
408	2	2	R	F	Beef	L	17	13	0	0	0	0	0	0	1	1	0.91	0.36	0.36	6	11	0	1.251	100	4	1
408	2	2	R	F	Beef	L	18	14	0	0	0	0	0	0	0.8	0.8	0.86	0.71	0.71	6	7	0	1.518	91	4	1
408	2	2	R	F	Beef	R	19	15	4.69	0	0	0	0	0	0.5	0.5	0.23	0.18	0.18	6	65	2	0.851	265	4	1
408	2	2	R	F	Beef	R	20	16	0	0	0	0	0	0	0.4	0.4	0.41	0.31	0.31	6	32	0	1.551	145	4	1
408	2	2	R	F	Beef	R	21	17	0	0	0	0	0	0	0.57	0.57	0.68	0.37	0.37	6	19	2	1.852	122	4	1
408	2	2	R	F	Beef	R	22	18	0	0	0	0	0	0	0.5	0.5	0.58	0.53	0.53	6	19	2	0.985	132	4	1
408	2	2	R	F	Beef	R	23	19	0	0	0	0	0	0	0.4	0.4	0.52	0.37	0.37	6	27	1	1.135	161	4	1
408	2	2	R	F	Beef	R	24	20	0	0	0	0	0	0	0.71	0.71	0.64	0.5	0.5	6	14	1	2.736	111	4	1
409	3	2	R	F	Dairy	L	5	1	0	0	0	0	0	0	0.38	0.285	0.45	0.28	0.21	5.5	29	4	3.103	300	3	0.75
409	3	2	R	F	Dairy	L	6	2	0	0	0	0	0	0	0.27	0.2025	0.38	0.29	0.2175	6	37	3	2.069	300	3	0.75
409	3	2	R	F	Dairy	L	7	3	0	0	0	0	0	0	1	1	0.92	0.33	0.33	6	12	0	1.551	154	4	1
409	3	2	R	F	Dairy	L	8	4	0	3	0	1	0	4	0.25	0.125	0.27	0.19	0.095	6	41	0	2.803	300	2	0.5
409	3	2	R	F	Dairy	L	9	5	0	0	0	0	1	1	0.75	0.375	0.82	0.36	0.18	6	11	0	1.669	300	2	0.5
409	3	2	R	F	Dairy	L	10	6	1.45	0	0	0	1	1	0.57	0.57	0.52	0.28	0.28	6	25	0	1.201	273	4	1
409	3	2	R	F	Dairy	L	11	7	2.69	0	0	0	0	0	0.27	0.2025	0.32	0.25	0.1875	6	44	2	1.001	300	3	0.75
409	3	2	R	F	Dairy	L	12	8	4.67	0	0	0	2	2	0.24	0.24	0.31	0.35	0.35	6	49	3	1.284	277	4	1
409	3	2	R	F	Dairy	L	13	9	0	0	0	0	1	1	0.21	0.1575	0.23	0.25	0.1875	6	56	1	0.968	300	3	0.75
409	3	2	R	F	Dairy	L	14	10	0	0	0	0	0	0	1	1	1	0.29	0.29	6	14	0	1.001	151	4	1
409	3	2	R	F	Dairy	L	15	11	0	0	0	0	0	0	1	1	1	0.44	0.44	6	9	0	3.57	125	4	1
409	3	2	R	F	Dairy	L	16	12	3.02	0	0	0	0	0	0.57	0.57	0.54	0.29	0.29	6	24	0	1.018	141	4	1
409	3	2	R	F	Dairy	L	17	13	0	0	0	0	0	0	1	1	1	0.5	0.5	6	8	0	2.152	89	4	1
409	3	2	R	F	Dairy	L	18	14	0	0	0	0	0	0	0.63	0.63	0.67	0.44	0.44	6	18	0	1.43	141	4	1
409	3	2	R	F	Dairy	R	19	15	2.59	0	0	0	0	0	0.17	0.17	0.19	0.3	0.3	6	80	3	1.001	297	4	1
409	3	2	R	F	Dairy	R	20	16	0	0	0	0	0	0	0.71	0.71	0.5	0.29	0.29	6	24	0	1.11	166	4	1
409	3	2	R	F	Dairy	R	21	17	0	0	0	0	0	0	0.5	0.5	0.58	0.33	0.33	6	24	0	1.835	150	4	1
409	3	2	R	F	Dairy	R	22	18	0	0	0	0	0	0	1	1	1	0.44	0.44	6	9	0	1.67	122	4	1
409	3	2	R	F	Dairy	R	23	19	0	0	0	0	0	0	0.56	0.56	0.67	0.6	0.6	6	15	0	2.068	103	4	1
409	3	2	R	F	Dairy	R	24	20	0	0	0	0	0	0	0.67	0.67	0.62	0.46	0.46	6	13	0	1.785	129	4	1
410	3	1	E	F	Dairy	L	5	1	0	0	0	0	1	1	0.6	0.45	0.63	0.26	0.195	6.5	19	0	1.568	300	3	0.75
410	3	1	E	F	Dairy	L	6	2	4.44	2	0	3	1	6	0.6	0.45	0.63	0.31	0.2325	8.5	16	1	1.067	300	3	0.75
410	3	1	E	F	Dairy	L	7	3	40.29	2	0	4	2	8	0.67	0.335	0.61	0.13	0.065	7.8	23	0	1.218	300	2	0.5
410	3	1	E	F	Dairy	L	8	4	15.28	1	0	0	0	1	0.5	0.375	0.5	0.43	0.3225	7.4	14	1	2.336	300	3	0.75
410	3	1	E	F	Dairy	L	9	5	6.32	2	1	2	0	5	0.5	0.375	0.69	0.46	0.345	9.7	13	0	1.285	300	3	0.75
410	3	1	E	F	Dairy	L	10	6	19.69	4	0	6	3	13	0.25	0.1875	0.41	0.55	0.4125	8.2	22	0	10.811	300	3	0.75
410	3	1	E	F	Dairy	L	11	7	42.21	3	1	6	2	12	0.5	0.375	0.6	0.4	0.3	10	15	1	1.084	300	3	0.75
410	3	1	E	F	Dairy	L	12	8	0	1	0	0	1	2	1	1	1	0.67	0.67	8.4	6	0	2.069	146	4	1
410	3	1	E	F	Dairy	L	13	9	4.92	2	0	0	2	4	0.4	0.2	0.73	0.45	0.225	9.2	11	0	7.157	300	2	0.5
410	3	1	E	F	Dairy	L	14	10	13.18	3	0	5	2	10	0.6	0.3	0.67	0.83	0.415	7.9	6	0	2.37	300	2	0.5
410	3	1	E	F	Dairy	L	15	11	32.37	1	0	10	2	13	0.6	0.45	0.8	0.5	0.375	8.5	10	0	2.269	300	3	0.75
410	3	1	E	F	Dairy	L	16	12	0	0	2	1	2	5	0.8	0.8	0.81	0.45	0.45	10.2	11	0	7.974	175	4	1
410	3	1	E	F	Dairy	L	17	13	0	0	0	0	0	0	0.5	0.5	0.69	0.5	0.5	10	16	0	7.841	167	4	1
410	3	1	E	F	Dairy	L	18	14	0	0	0	0	0	0	0.8	0.8	0.75	0.42	0.42	9.8	12	0	6.54	123	4	1
410	3	1	E	F	Dairy	R	19	15	0	0	3	1	0	4	0.67	0.67	0.52	0.26	0.26	11	23	0	7.29	253	4	1
410	3	1	E	F	Dairy	R	20	16	43.44	5	0	11	0	16	1	0.5	0.78	0.22	0.11	8.7	9	0	5.45	300	2	0.5
410	3	1	E	F	Dairy	R	21	17	19.86	3	0	8	11	22	1	0.5	0.7	0.2	0.1	12	10	0	6.35	300	2	0.5
410	3	1	E	F	Dairy	R	22	18	25.89	1	0	8	1	10	0.75	0.375	0.89	0.44	0.22	10.8	9	0	9.68	300	2	0.5
410	3	1	E	F	Dairy	R	23	19	62.78	7	2	16	4	29	0	0	0.83	0.33	0	11	6	0	7.925	300	0	0
410	3	1	E	F	Dairy	R	24	20	46.83	2	0	11	2	15	0	0	1	0.25	0	10.6	4	0	4.92	300	0	0
417	4	1	R	F	Beef	L	5	1	0	0	0	0	1	1	0.71	0.355	0.38	0.54	0.27	6	34	0	5.85	300	2	0.5
417	4	1	R	F	Beef	L	6	2	0	0	0	0	1	1	1	1	1	0.44	0.44	6	9	0	1.63	178	4	1
417	4	1	R	F	Beef	L	7	3	0	0	0	0	0	0	0.5	0.5	0.43	0.27	0.27	6	30	0	2.55	244	4	1
417	4	1	R	F	Beef	L	8	4	0	1	0	0	0	1	1	1	1	0.36	0.36	6	11	0	3.28	58	4	1
417	4	1	R	F	Beef	L	9	5	0	0	0	0	1	1	0.31	0.31	0.42	0.36	0.36	3	36	0	1.52	258	4	1
417	4	1	R	F	Beef	L	10	6	1.54	1	0	0	0	1	0.44	0.33	0.46	0.3	0.225	6	30	0	2.07	300	3	0.75
417	4	1	R	F	Beef	L	11	7	0	0	0	0	0	0	0.63	0.63	0.54	0.33	0.33	6	24	0	2.32	197	4	1
417	4	1	R	F	Beef	L	12	8	0	0	0	0	0	0	1	1	1	0.4	0.4	6	10	0	5	168	4	1
417	4	1	R	F	Beef	L	13	9	0	0	0	0	0	0	0.6	0.6	0.57	0.48	0.48	6	21	0	1.96	189	4	1
417	4	1	R	F	Beef	L	14	10	0	0	0	0	1	1	0.8	0.8	0.9	0.5	0.5	6	10	0	1.58	117	4	1
417	4	1	R	F	Beef	L	15	11	0	0	0	0	1	1	0.8	0.8	0.83	0.42	0.42	6	12	0	5.14	146	4	1
417	4	1	R	F	Beef	L	16	12	0	0	0	0	0	0	1	1	1	0.57	0.57	6	7	0	1.61	145	4	1
417	4	1	R	F	Beef	L	17	13	0	0	0	0	1	1	0.86	0.86	0.75	0.58	0.58	6	12	0	2.39	167	4	1
417	4	1	R	F	Beef	L	18	14	0	0	0	0	0	0	0.8	0.8	0.86	0.71	0.71	6	7	0	2	167	4	1
417	4	1	R	F	Beef	R	19	15	0	0	0	0	1	1	0.19	0.1425	0.22	0.31	0.2325	6	67	0	2.59	300	3	0.75
417	4	1	R	F	Beef	R	20	16	0	0	0	0	0	0	0.57	0.57	0.5	0.38	0.38	5.9	24	0	2.11	186	4	1
417	4	1	R	F	Beef	R	21	17	0	0	0	0	1	1	0.57	0.57	0.71	0.5	0.5	6	14	0	1.56	177	4	1
417	4	1	R	F	Beef	R	22	18	0	0	0	0	0	0	0.8	0.8	0.78	0.56	0.56	6	9	0	4.06	138	4	1
417	4	1	R	F	Beef	R	23	19	0	0	0	0	0	0	0.71	0.71	0.56	0.39	0.39	6	18	0	1.78	199	4	1
417	4	1	R	F	Beef	R	24	20	0	0	0	0	0	0	0.83	0.83	0.75	0.38	0.38	6	16	0	1.78	176	4	1
418	4	2	E	F	Beef	L	5	1	0	0	0	0	0	0	0.57	0.57	0.52	0.24	0.24	8.3	29	0	5.19	235	4	1
418	4	2	E	F	Beef	L	6	2	0.97	0	1	0	1	2	0.3	0.225	0.37	0.26	0.195	6.3	38	0	3.75	300	3	0.75
418	4	2	E	F	Beef	L	7	3	3.7	0	2	3	1	6	0.5	0.5	0.46	0.29	0.29	6.7	28	0	4.02	254	4	1
418	4	2	E	F	Beef	L	8	4	1.14	0	0	0	0	0	0.36	0.36	0.46	0.39	0.39	9.4	28	0	1.16	220	4	1
418	4	2	E	F	Beef	L	9	5	0	0	0	0	0	0	0.57	0.57	0.64	0.5	0.5	8	14	0	7.1	141	4	1
418	4	2	E	F	Beef	L	10	6	0	0	0	0	0	0	0.5	0.5	0.53	0.53	0.53	10.3	15	0	3.62	152	4	1
418	4	2	E	F	Beef	L	11	7	0	0	0	0	0	0	0.56	0.56	0.63	0.47	0.47	9.2	19	0	4.91	172	4	1
418	4	2	E	F	Beef	L	12	8	10.88	0	1	0	1	2	0.6	0.6	0.85	0.38	0.38	11.5	13	0	3.72	300	3	1
418	4	2	E	F	Beef	L	13	9	25.07	0	1	1	1	3	0.38	0.19	0.46	0.31	0.155	9.2	26	0	3.2	300	2	0.5
418	4	2	E	F	Beef	L	14	10	7.22	2	0	1	1	4	0.5	0.375	0.69	0.46	0.345	9.3	13	0	5.02	300	3	0.75
418	4	2	E	F	Beef	L	15	11	0	2	0	0	0	2	0.5	0.5	0.53	0.42	0.42	9.7	19	0	3.55	166	4	1
418	4	2	E	F	Beef	L	16	12	7.66	0	0	0	2	2	0.67	0.335	0.78	0.33	0.165	9.3	9	0	3.91	300	2	0.5
418	4	2	E	F	Beef	L	17	13	2	0	0	0	1	1	0.67	0.67	0.68	0.32	0.32	8	19	0	3.26	175	4	1
418	4	2	E	F	Beef	L	18	14	64.5	1	2	1	5	9	0.6	0.45	0.85	0.38	0.285	10.5	13	1	5.55	300	3	0.75
418	4	2	E	F	Beef	R	19	15	30.13	2	1	2	1	6	0.5	0.25	0.65	0.35	0.175	10.7	17	0	2.45	300	2	0.5
418	4	2	E	F	Beef	R	20	16	0	0	0	0	0	0	0.67	0.67	0.5	0.33	0.33	9.8	18	0	5.38	173	4	1
418	4	2	E	F	Beef	R	21	17	67.5	2	0	2	2	6	0.43	0.3225	0.42	0.27	0.2025	10	26	0	4.32	300	3	0.75
418	4	2	E	F	Beef	R	22	18	52.2	4	1	0	1	6	0.75	0.5625	0.64	0.36	0.27	12	11	0	6.03	300	3	0.75
418	4	2	E	F	Beef	R	23	19	25.67	1	0	1	2	4	1	0.5	0.88	0.25	0.125	9.5	8	0	8.12	300	2	0.5
418	4	2	E	F	Beef	R	24	20	0	2	0	0	0	2	0.5	0.125	0.42	0.17	0.0425	9.4	12	0	7.55	300	1	0.25
421	5	1	E	F	Dairy	L	5	1	0	0	0	0	0	0	0.5	0.5	0.38	0.28	0.28	9.5	29	0	2.24	265	4	1
421	5	1	E	F	Dairy	L	6	2	34.43	1	0	0	0	1	0.5	0.25	0.55	0.3	0.15	9.8	20	0	2.61	300	2	0.5
421	5	1	E	F	Dairy	L	7	3	47.27	0	0	1	0	1	0.5	0.25	0.71	0.24	0.12	7.2	17	0	2.03	300	2	0.5
421	5	1	E	F	Dairy	L	8	4	86.74	1	0	0	1	2	0	0	0.5	0.5	0	9.6	10	0	28.12	300	0	0
421	5	1	E	F	Dairy	L	9	5	1.82	0	0	0	1	1	0.31	0.2325	0.38	0.41	0.3075	7.7	32	0	9.06	300	3	0.75
421	5	1	E	F	Dairy	L	10	6	10.93	1	1	1	1	4	0.17	0.0425	0.44	0.33	0.0825	9.9	18	0	13.88	300	1	0.25
421	5	1	E	F	Dairy	L	11	7	14.51	0	1	6	1	8	0	0	0.82	0.36	0	10.3	11	0	15.13	300	0	0
421	5	1	E	F	Dairy	L	12	8	3.3	1	1	0	0	2	0	0	1	0.6	0	9.1	5	0	22.54	300	0	0
421	5	1	E	F	Dairy	L	13	9	49.53	8	2	7	1	18	0.25	0.125	0.6	0.53	0.265	11.1	15	0	20.81	300	2	0.5
421	5	1	E	F	Dairy	L	14	10	6.34	2	1	1	1	5	1	0.5	1	0.29	0.145	10.2	7	0	18.24	300	2	0.5
421	5	1	E	F	Dairy	L	15	11	7.36	0	0	0	0	0	0.75	0.5625	0.78	0.44	0.33	10.8	9	0	15.97	300	3	0.75
421	5	1	E	F	Dairy	L	16	12	5.67	2	1	0	1	4	0.33	0.0825	0.6	0.3	0.075	10.6	10	0	14.29	300	1	0.25
421	5	1	E	F	Dairy	L	17	13	21.37	3	0	1	0	4	0.27	0.2025	0.39	0.39	0.2925	10	28	0	5.53	300	3	0.75
421	5	1	E	F	Dairy	L	18	14	26.53	1	0	2	0	3	0.33	0.2475	0.57	0.64	0.48	12	14	0	1.31	300	3	0.75
421	5	1	E	F	Dairy	R	19	15	50.13	1	0	2	0	3	0	0	0.83	0.17	0	12	6	0	22.32	300	0	0
421	5	1	E	F	Dairy	R	20	16	35.45	2	1	1	0	4	0	0	1	0	0	12	2	0	17.6	300	0	0
421	5	1	E	F	Dairy	R	21	17	36.94	5	4	3	1	13	0	0	1	0.33	0	108	3	0	16.3	300	0	0
421	5	1	E	F	Dairy	R	22	18	86.32	0	0	3	0	3	0	0	0.6	0.4	0	10	5	0	7.52	300	0	0
421	5	1	E	F	Dairy	R	23	19	26.99	3	1	2	2	8	0	0	1	0	0	11.2	2	0	32.67	300	0	0
421	5	1	E	F	Dairy	R	24	20	22.37	2	2	3	1	8	0	0	1	0.66	0	10.6	3	0	20.36	300	0	0
422	5	2	R	F	Dairy	L	5	1	27.58	4	3	1	0	8	0.4	0.2	0.69	0.38	0.19	4	13	0	12.08	300	2	0.5
422	5	2	R	F	Dairy	L	6	2	39.22	0	0	8	1	9	0.29	0.145	0.53	0.47	0.235	3.4	15	0	6.12	300	2	0.5
422	5	2	R	F	Dairy	L	7	3	2.22	0	0	0	0	0	0.38	0.285	0.53	0.42	0.315	6	19	0	5.42	300	3	0.75
422	5	2	R	F	Dairy	L	8	4	0	0	0	0	0	0	1	1	0.86	0.38	0.38	6	14	0	1.1	226	4	1
422	5	2	R	F	Dairy	L	9	5	0	0	0	0	0	0	0.4	0.4	0.48	0.4	0.4	6	25	0	6.16	244	4	1
422	5	2	R	F	Dairy	L	10	6	3.2	0	0	0	0	0	0.21	0.21	0.53	0.47	0.47	6	19	0	1.06	170	4	1
422	5	2	R	F	Dairy	L	11	7	2.29	1	0	0	1	2	0.4	0.4	0.56	0.37	0.37	6	27	0	1.21	212	4	1
422	5	2	R	F	Dairy	L	12	8	0	0	0	0	0	0	0.57	0.57	0.48	0.3	0.3	6	23	0	1.43	167	4	1
422	5	2	R	F	Dairy	L	13	9	0	0	1	0	0	1	1	1	0.85	0.38	0.38	6	13	0	1.4	120	4	1
422	5	2	R	F	Dairy	L	14	10	0	0	0	0	1	1	0.5	0.5	0.67	0.44	0.44	6	18	0	1.06	141	4	1
422	5	2	R	F	Dairy	L	15	11	0	0	0	0	0	0	0.57	0.57	0.75	0.58	0.58	6	12	0	1.75	156	4	1
422	5	2	R	F	Dairy	L	16	12	0	0	0	0	0	0	1	1	1	0.57	0.57	6	7	0	1.94	300	4	1
422	5	2	R	F	Dairy	L	17	13	0	0	0	0	1	1	0.25	0.25	0.34	0.39	0.39	6	41	1	0.95	204	4	1
422	5	2	R	F	Dairy	L	18	14	0	0	0	0	0	0	1	1	0.86	0.57	0.57	6	7	0	0.95	100	4	1
422	5	2	R	F	Dairy	R	19	15	0	0	0	0	0	0	0.4	0.4	0.47	0.33	0.33	6	30	0	1.38	171	4	1
422	5	2	R	F	Dairy	R	20	16	0	0	0	0	0	0	0.45	0.45	0.37	0.27	0.27	6	41	0	1.01	207	4	1
422	5	2	R	F	Dairy	R	21	17	0	0	0	0	0	0	0.5	0.5	0.39	0.21	0.21	6	38	0	1.4	215	4	1
422	5	2	R	F	Dairy	R	22	18	0	0	0	0	1	1	0.8	0.8	0.73	0.33	0.33	6	15	0	1.48	131	4	1
422	5	2	R	F	Dairy	R	23	19	0	0	0	0	1	1	0.8	0.8	0.83	0.42	0.42	6	12	0	1.35	112	4	1
422	5	2	R	F	Dairy	R	24	20	0	0	0	0	0	0	0.29	0.29	0.36	0.33	0.33	6	42	0	1.75	181	4	1
423	6	1	R	F	Beef	L	5	1	2.54	0	0	0	0	0	0.5	0.125	0.8	0.2	0.05	5.6	10	0	3.47	300	1	0.25
423	6	1	R	F	Beef	L	6	2	0	0	0	0	0	0	1	1	1	0.57	0.57	5.4	7	0	1.81	267	4	1
423	6	1	R	F	Beef	L	7	3	0	0	0	0	0	0	1	1	0.82	0.45	0.45	6	11	0	2.4	239	4	1
423	6	1	R	F	Beef	L	8	4	0	0	0	0	0	0	0.57	0.4275	0.49	0.3	0.225	6	23	1	1.81	300	3	0.75
423	6	1	R	F	Beef	L	9	5	0	1	0	0	0	1	1	1	1	0.4	0.4	6	10	0	1.68	168	4	1
423	6	1	R	F	Beef	L	10	6	0	0	0	0	0	0	0.5	0.5	0.59	0.47	0.47	6	17	0	2.9	194	4	1
423	6	1	R	F	Beef	L	11	7	0	0	0	0	0	0	1	1	1	0.5	0.5	6	8	0	2.67	182	4	1
423	6	1	R	F	Beef	L	12	8	0	0	0	0	0	0	0.5	0.5	0.62	0.62	0.62	6	13	0	1.64	160	4	1
423	6	1	R	F	Beef	L	13	9	0	0	0	0	0	0	0.5	0.5	0.41	0.47	0.47	6	17	0	1.1	147	4	1
423	6	1	R	F	Beef	L	14	10	0	0	0	0	0	0	0.67	0.67	0.8	0.6	0.6	6	10	0	2.45	155	4	1
423	6	1	R	F	Beef	L	15	11	0	0	0	0	0	0	0.83	0.83	0.6	0.6	0.6	6	10	0	2.27	153	4	1
423	6	1	R	F	Beef	L	16	12	0	0	0	0	0	0	0.33	0.33	0.48	0.48	0.48	6	25	0	2.41	189	4	1
423	6	1	R	F	Beef	L	17	13	0	0	0	0	0	0	0.83	0.83	0.67	0.67	0.67	6	9	0	2.58	142	4	1
423	6	1	R	F	Beef	L	18	14	0	1	0	0	0	1	0.63	0.63	0.67	0.53	0.53	6	15	0	3.12	198	4	1
423	6	1	R	F	Beef	R	19	15	4.84	0	0	0	0	0	0.5	0.375	0.32	0.21	0.1575	6	38	0	0.51	300	3	0.75
423	6	1	R	F	Beef	R	20	16	19.17	1	1	2	0	4	0.42	0.315	0.33	0.31	0.2325	6	39	0	2.53	300	3	0.75
423	6	1	R	F	Beef	R	21	17	17.45	1	0	2	0	3	0.38	0.285	0.38	0.22	0.165	6	37	0	3.26	300	3	0.75
423	6	1	R	F	Beef	R	22	18	1.63	0	0	0	0	0	0.8	0.8	0.7	0.5	0.5	6	10	0	2.71	143	4	1
423	6	1	R	F	Beef	R	23	19	8.54	1	0	0	0	1	0.43	0.3225	0.61	0.3	0.225	6	23	0	2.54	300	3	0.75
423	6	1	R	F	Beef	R	24	20	17.55	2	3	2	2	9	0.21	0.1575	0.39	0.45	0.3375	6	31	0	3.59	300	3	0.75
424	6	2	E	F	Beef	L	5	1	6.16	0	0	0	2	2	0	0	0.6	0.5	0	8.8	10	0	2.2	300	0	0
424	6	2	E	F	Beef	L	6	2	20.07	0	0	0	1	1	1	0.5	0.86	0.29	0.145	6.3	7	0	11.27	300	2	0.5
424	6	2	E	F	Beef	L	7	3	0	0	0	0	0	0	0.5	0.125	1	0.33	0.0825	6.9	6	3	20.61	300	1	0.25
424	6	2	E	F	Beef	L	8	4	4.66	0	0	0	0	0	0	0	0.86	0.14	0	7.5	7	5	9.45	300	0	0
424	6	2	E	F	Beef	L	9	5	21.88	4	1	1	1	7	0	0	1	0.25	0	8.8	4	0	24.79	300	0	0
424	6	2	E	F	Beef	L	10	6	35.77	0	1	3	0	4	1	0.25	0.75	0.25	0.0625	9	4	0	21.49	300	1	0.25
424	6	2	E	F	Beef	L	11	7	16.2	0	0	0	1	1	0	0	0.67	0.44	0	9.3	9	9	14.38	300	0	0
424	6	2	E	F	Beef	L	12	8	0	0	0	0	1	1	0	0	0.62	0.38	0	9.4	13	4	10.85	300	0	0
424	6	2	E	F	Beef	L	13	9	2.34	1	0	0	0	1	0.17	0.0425	0.69	0.46	0.115	8.3	13	4	20.47	300	1	0.25
424	6	2	E	F	Beef	L	14	10	5.59	0	2	0	0	2	0.4	0.2	0.53	0.29	0.145	8	17	1	16.59	300	2	0.5
424	6	2	E	F	Beef	L	15	11	0	0	0	0	1	1	0.33	0.165	0.79	0.43	0.215	9.3	14	0	7.9	300	2	0.5
424	6	2	E	F	Beef	L	16	12	0	0	0	0	0	0	0	0	0.83	0.5	0	9.8	6	0	6.87	300	0	0
424	6	2	E	F	Beef	L	17	13	0	1	1	0	1	3	0.36	0.36	0.4	0.37	0.37	9.7	30	0	3.06	246	4	1
424	6	2	E	F	Beef	L	18	14	3.14	1	1	1	1	4	0.27	0.135	0.46	0.42	0.21	11.6	26	0	3.27	300	2	0.5
424	6	2	E	F	Beef	R	19	15	0	1	0	0	0	1	0.67	0.67	0.67	0.33	0.33	10.2	18	0	4.5	174	4	1
424	6	2	E	F	Beef	R	20	16	1.5	1	1	0	0	2	0.25	0.0625	0.77	0.31	0.0775	10.6	13	0	3.24	300	1	0.25
424	6	2	E	F	Beef	R	21	17	2.57	2	0	0	1	3	0.29	0.145	0.71	0.5	0.25	9.6	14	0	4.73	300	2	0.5
424	6	2	E	F	Beef	R	22	18	14.87	3	0	1	0	4	0.25	0.0625	0.81	0.36	0.09	10.3	11	0	4.47	300	1	0.25
424	6	2	E	F	Beef	R	23	19	7.57	2	0	2	0	4	0.5	0.125	0.86	0.29	0.0725	10	7	0	4.83	300	1	0.25
424	6	2	E	F	Beef	R	24	20	15.68	5	0	1	2	8	0.33	0.0825	0.7	0.3	0.075	8	10	0	2.15	300	1	0.25
425	7	2	E	F	Beef	L	5	1	0	0	0	0	0	0	0.75	0.5625	0.81	0.25	0.1875	4.6	16	0	10.29	300	3	0.75
425	7	2	E	F	Beef	L	6	2	0	0	0	0	1	1	0.86	0.86	0.58	0.37	0.37	6.9	19	0	2.18	178	4	1
425	7	2	E	F	Beef	L	7	3	0	0	0	0	0	0	1	1	1	0.44	0.44	7.4	9	0	3.25	225	4	1
425	7	2	E	F	Beef	L	8	4	7.46	0	0	0	1	1	0.88	0.88	0.58	0.67	0.67	6	12	0	1.55	234	4	1
425	7	2	E	F	Beef	L	9	5	2.5	0	0	0	0	0	0.4	0.3	0.56	0.56	0.42	6.3	18	0	1.15	300	3	0.75
425	7	2	E	F	Beef	L	10	6	1.4	0	0	0	0	0	0.5	0.375	0.56	0.33	0.2475	8.3	18	0	1.1	300	3	0.75
425	7	2	E	F	Beef	L	11	7	0	1	0	0	0	1	0.67	0.5025	0.71	0.43	0.3225	5.1	14	0	1.12	300	3	0.75
425	7	2	E	F	Beef	L	12	8	1.54	0	0	0	0	0	0.67	0.335	0.78	0.33	0.165	7.3	9	0	5.73	300	2	0.5
425	7	2	E	F	Beef	L	13	9	4.12	0	0	0	1	1	0.42	0.42	0.44	0.67	0.67	7.8	18	0	3.41	246	4	1
425	7	2	E	F	Beef	L	14	10	8.06	0	0	0	0	0	0.71	0.71	0.71	0.5	0.5	8.3	14	0	1.43	240	4	1
425	7	2	E	F	Beef	L	15	11	0	0	0	0	0	0	0.8	0.8	0.8	0.5	0.5	7.8	10	0	3.21	149	4	1
425	7	2	E	F	Beef	L	16	12	0	0	0	0	0	0	0.8	0.8	0.8	0.5	0.5	7	10	0	4.05	108	4	1
425	7	2	E	F	Beef	L	17	13	0	0	0	0	0	0	0.71	0.5325	0.67	0.58	0.435	7.3	12	0	3.15	300	3	0.75
425	7	2	E	F	Beef	L	18	14	0	0	0	0	0	0	0.57	0.57	0.67	0.78	0.78	5.3	9	0	4.34	127	4	1
425	7	2	E	F	Beef	R	19	15	0	1	0	0	0	1	0.38	0.285	0.38	0.28	0.21	6.8	29	0	1.45	300	3	0.75
425	7	2	E	F	Beef	R	20	16	0	0	0	0	0	0	0.67	0.67	0.75	0.5	0.5	7.2	12	0	8.13	159	4	1
425	7	2	E	F	Beef	R	21	17	0	0	0	0	0	0	0.71	0.71	0.6	0.35	0.35	9.4	20	0	2.8	206	4	1
425	7	2	E	F	Beef	R	22	18	0	0	0	0	0	0	0.8	0.8	0.83	0.42	0.42	8.7	12	0	4.23	163	4	1
425	7	2	E	F	Beef	R	23	19	8.84	0	0	0	1	1	0.56	0.56	0.59	0.53	0.53	8.4	17	0	5.87	165	4	1
425	7	2	E	F	Beef	R	24	20	0.77	0	0	0	0	0	0.36	0.36	0.36	0.5	0.5	9	22	0	2.36	156	4	1
426	7	1	R	F	Beef	L	5	1	0	0	0	0	1	1	0.8	0.8	0.56	0.2	0.2	6	25	0	4.54	244	4	1
426	7	1	R	F	Beef	L	6	2	0	0	0	0	0	0	0.83	0.83	0.71	0.35	0.35	6	17	0	4.33	162	4	1
426	7	1	R	F	Beef	L	7	3	0	0	0	0	0	0	0.2	0.15	0.37	0.39	0.2925	6	38	0	2.81	300	3	0.75
426	7	1	R	F	Beef	L	8	4	0	1	0	0	1	2	0.5	0.5	0.46	0.31	0.31	5.4	26	0	2.63	234	4	1
426	7	1	R	F	Beef	L	9	5	0	0	0	0	1	1	1	1	1	0.8	0.8	6	5	0	2.59	135	4	1
426	7	1	R	F	Beef	L	10	6	9.46	0	0	0	1	1	0.27	0.2025	0.38	0.52	0.39	6	11	2	2.25	300	3	0.75
426	7	1	R	F	Beef	L	11	7	5.14	1	0	0	2	3	0.67	0.67	0.65	0.39	0.39	6	23	2	1.86	230	4	1
426	7	1	R	F	Beef	L	12	8	0	0	0	0	1	1	0.63	0.63	0.64	0.57	0.57	6	14	1	1.63	171	4	1
426	7	1	R	F	Beef	L	13	9	0	0	0	0	1	1	0.5	0.5	0.53	0.47	0.47	6	17	2	3.6	181	4	1
426	7	1	R	F	Beef	L	14	10	0	0	0	0	1	1	1	1	1	1	1	6	4	0	2.76	95	4	1
426	7	1	R	F	Beef	L	15	11	0	0	0	0	0	0	0.44	0.44	0.53	0.6	0.6	6	15	3	3.26	124	4	1
426	7	1	R	F	Beef	L	16	12	0	0	0	0	0	0	0.57	0.57	0.67	0.47	0.47	6	15	1	2.08	119	4	1
426	7	1	R	F	Beef	L	17	13	0	0	0	0	1	1	0.5	0.5	0.63	0.42	0.42	6	19	2	1.8	112	4	1
426	7	1	R	F	Beef	L	18	14	0	0	0	0	0	0	0.8	0.8	0.69	0.38	0.38	6	13	2	2.03	117	4	1
426	7	1	R	F	Beef	R	19	15	0	0	0	0	0	0	0.44	0.44	0.3	0.3	0.3	6	30	3	2.7	138	4	1
426	7	1	R	F	Beef	R	20	16	0	0	0	0	0	0	0.8	0.8	0.67	0.33	0.33	6	15	1	2.28	101	4	1
426	7	1	R	F	Beef	R	21	17	0	1	0	0	0	1	0.8	0.8	0.8	0.5	0.5	6	10	1	2.09	80	4	1
426	7	1	R	F	Beef	R	22	18	0	1	0	0	0	1	0.8	0.8	0.67	0.42	0.42	6	12	0	2.16	81	4	1
426	7	1	R	F	Beef	R	23	19	0	0	0	0	0	0	0.5	0.5	0.56	0.35	0.35	6	23	2	2.01	110	4	1
426	7	1	R	F	Beef	R	24	20	0	0	0	0	0	0	0.67	0.67	0.4	0.2	0.2	6	30	3	2.28	134	4	1
428	8	1	R	F	Beef	L	5	1	0	0	0	0	3	3	0.3	0.075	0.9	0.27	0.0675	3.9	11	0	3.48	300	1	0.25
428	8	1	R	F	Beef	L	6	2	0	0	0	0	0	0	0.4	0.2	0.63	0.26	0.13	3	19	0	2.38	300	2	0.5
428	8	1	R	F	Beef	L	7	3	0	0	0	0	0	0	0.8	0.6	0.62	0.38	0.285	5.2	13	1	1.68	300	3	0.75
428	8	1	R	F	Beef	L	8	4	0	0	0	0	1	1	0.14	0.035	0.52	0.33	0.0825	3	21	7	1.51	300	1	0.25
428	8	1	R	F	Beef	L	9	5	2.67	2	0	1	1	4	0	0	0.57	0.43	0	4.2	14	4	8.15	300	0	0
428	8	1	R	F	Beef	L	10	6	0	0	0	0	0	0	0.67	0.335	0.67	0.17	0.085	6	18	2	1.68	300	2	0.5
428	8	1	R	F	Beef	L	11	7	7.01	0	0	0	1	1	0.5	0.25	0.75	0.33	0.165	6	12	3	1.52	300	2	0.5
428	8	1	R	F	Beef	L	12	8	0	0	0	0	0	0	0.5	0.375	0.67	0.4	0.3	6	15	2	10.97	300	3	0.75
428	8	1	R	F	Beef	L	13	9	3.89	0	0	0	0	0	0.67	0.67	0.52	0.24	0.24	6	25	8	1.13	261	4	1
428	8	1	R	F	Beef	L	14	10	1.74	0	0	0	0	0	0.67	0.67	0.67	0.33	0.33	6	18	3	1.65	180	4	1
428	8	1	R	F	Beef	L	15	11	0	0	0	0	0	0	0.67	0.67	0.64	0.43	0.43	6	14	1	1.33	101	4	1
428	8	1	R	F	Beef	L	16	12	0	0	0	0	0	0	0.67	0.67	0.67	0.33	0.33	6	18	0	1.45	117	4	1
428	8	1	R	F	Beef	L	17	13	1.37	0	0	0	0	0	0.13	0.0975	0.21	0.59	0.4425	6	39	5	1.77	300	3	0.75
428	8	1	R	F	Beef	L	18	14	0	0	0	0	0	0	0.5	0.5	0.57	0.61	0.61	6	14	0	1.91	145	4	1
428	8	1	R	F	Beef	R	19	15	3.39	0	0	0	0	0	0.5	0.375	0.57	0.71	0.5325	6	14	4	1.98	300	3	0.75
428	8	1	R	F	Beef	R	20	16	0	0	0	0	0	0	0.8	0.8	0.79	0.34	0.34	6	14	0	1.38	122	4	1
428	8	1	R	F	Beef	R	21	17	0	0	0	0	0	0	1	1	1	0.57	0.57	6	7	1	1.96	104	4	1
428	8	1	R	F	Beef	R	22	18	0	0	0	0	0	0	1	1	0.63	0.31	0.31	6	19	1	1.49	110	4	1
428	8	1	R	F	Beef	R	23	19	0	0	0	0	0	0	0.57	0.57	0.52	0.33	0.33	6	21	0	2.37	148	4	1
428	8	1	R	F	Beef	R	24	20	0	0	0	0	0	0	1	1	0.916	0.33	0.33	6	12	1	3.97	123	4	1
429	8	2	E	F	Beef	L	5	1	0	0	0	0	0	0	0.6	0.45	0.41	0.29	0.2175	6.5	34	9	1.54	300	3	0.75
429	8	2	E	F	Beef	L	6	2	0	0	0	0	0	0	1	1	1	0.33	0.33	7.7	12	0	1.78	84	4	1
429	8	2	E	F	Beef	L	7	3	0	0	0	0	1	1	0.38	0.285	0.23	0.29	0.2175	5.8	56	5	4.65	300	3	0.75
429	8	2	E	F	Beef	L	8	4	0	0	0	0	0	0	0.5	0.5	0.44	0.4	0.4	7	25	2	1.73	176	4	1
429	8	2	E	F	Beef	L	9	5	0	1	0	0	0	1	0.67	0.67	0.75	0.5	0.5	8.7	12	2	2.64	136	4	1
429	8	2	E	F	Beef	L	10	6	0	0	0	0	0	0	0.5	0.5	0.6	0.4	0.4	7.2	20	1	1.03	176	4	1
429	8	2	E	F	Beef	L	11	7	9.34	0	0	0	1	1	0.14	0.07	0.37	0.34	0.17	8.5	41	7	1.62	300	2	0.5
429	8	2	E	F	Beef	L	12	8	0	0	0	0	0	0	0.4	0.4	0.39	0.65	0.65	9.6	23	1	2.15	191	4	1
429	8	2	E	F	Beef	L	13	9	0	0	0	0	0	0	1	1	0.89	0.44	0.44	9.7	9	0	1.08	116	4	1
429	8	2	E	F	Beef	L	14	10	0	0	0	0	0	0	1	1	0.91	0.36	0.36	10.8	11	1	1.78	104	4	1
429	8	2	E	F	Beef	L	15	11	0	1	0	0	0	1	0.71	0.71	0.54	0.54	0.54	12	13	0	1.7	114	4	1
429	8	2	E	F	Beef	L	16	12	0	1	0	0	0	1	0.42	0.42	0.5	0.5	0.5	10.8	24	0	2.48	181	4	1
429	8	2	E	F	Beef	L	17	13	0	0	0	0	1	1	0.55	0.55	0.38	0.46	0.46	8.9	13	1	2.95	117	4	1
429	8	2	E	F	Beef	L	18	14	0	0	0	0	0	0	0.57	0.57	0.67	0.78	0.78	10.1	9	0	3.17	109	4	1
429	8	2	E	F	Beef	R	19	15	4.41	1	0	0	1	2	0.3	0.225	0.31	0.22	0.165	8.5	45	0	2.178	300	3	0.75
429	8	2	E	F	Beef	R	20	16	3.74	0	0	0	0	0	1	1	0.43	0.26	0.26	9.8	23	2	1.83	165	4	1
429	8	2	E	F	Beef	R	21	17	47.55	0	0	0	2	2	0.44	0.44	0.41	0.33	0.33	10.8	27	0	2.55	158	4	1
429	8	2	E	F	Beef	R	22	18	0	0	0	0	0	0	1	1	0.8	0.4	0.4	10.2	10	0	2.53	108	4	1
429	8	2	E	F	Beef	R	23	19	0	1	0	0	0	1	1	1	0.8	0.5	0.5	10.2	10	0	3.08	85	4	1
429	8	2	E	F	Beef	R	24	20	11.11	0	0	0	1	1	0.545	0.545	0.412	0.647	0.647	10.3	17	0	2.12	140	4	1
462	9	1	R	F	Beef	L	5	1	0	0	0	0	0	0	0.625	0.625	0.55	0.4	0.4	6	20	0	2.01	255	4	1
462	9	1	R	F	Beef	L	6	2	0	1	0	0	0	1	0.555	0.41625	0.625	0.375	0.28125	6	24	0	1.38	300	3	0.75
462	9	1	R	F	Beef	L	7	3	8.508	0	0	0	0	0	0.2	0.15	0.387	0.483	0.36225	6	31	0	2.25	300	3	0.75
462	9	1	R	F	Beef	L	8	4	2.452	0	0	0	0	0	0.5	0.5	0.347	0.522	0.522	6	23	0	7.04	203	4	1
462	9	1	R	F	Beef	L	9	5	0	0	0	0	2	2	0.8	0.8	0.917	0.417	0.417	6	12	0	3.07	206	4	1
462	9	1	R	F	Beef	L	10	6	0	0	0	0	0	0	0.428	0.428	0.28	0.56	0.56	6	25	0	1.51	211	4	1
462	9	1	R	F	Beef	L	11	7	0	1	0	0	0	1	1	1	0.818	0.364	0.364	6	11	0	2.38	176	4	1
462	9	1	R	F	Beef	L	12	8	0	0	0	0	0	0	0.667	0.667	0.571	0.643	0.643	6	14	0	2.3	198	4	1
462	9	1	R	F	Beef	L	13	9	0	0	0	0	0	0	0.364	0.273	0.353	0.324	0.243	6	34	0	1.94	300	3	0.75
462	9	1	R	F	Beef	L	14	10	0	0	0	0	0	0	0.571	0.571	0.5	0.389	0.389	6	18	0	4.22	185	4	1
462	9	1	R	F	Beef	L	15	11	0	1	0	0	0	1	0.307	0.307	0.423	0.5	0.5	6	26	0	3.43	220	4	1
462	9	1	R	F	Beef	L	16	12	0	0	0	0	0	0	1	1	0.833	0.333	0.333	6	12	0	2.71	132	4	1
462	9	1	R	F	Beef	L	17	13	0	0	0	0	0	0	0.364	0.364	0.458	0.458	0.458	6	24	0	2.76	200	4	1
462	9	1	R	F	Beef	L	18	14	0	0	0	0	1	1	1	1	0.875	0.625	0.625	6	8	0	5.21	98	4	1
462	9	1	R	F	Beef	R	19	15	0	0	0	0	0	0	0.6	0.6	0.25	0.227	0.227	6	44	0	2.9	262	4	1
462	9	1	R	F	Beef	R	20	16	2.102	0	0	0	1	1	0.55	0.55	0.29	0.32	0.32	6	34	0	2.53	191	4	1
462	9	1	R	F	Beef	R	21	17	0	0	0	0	0	0	0.56	0.56	0.6	0.45	0.45	6	20	0	3.45	359	4	1
462	9	1	R	F	Beef	R	22	18	0	0	0	0	0	0	1	1	0.8	0.4	0.4	6	10	0	2.65	107	4	1
462	9	1	R	F	Beef	R	23	19	0	0	0	0	0	0	1	1	0.5	0.28	0.28	6	18	0	4.18	143	4	1
462	9	1	R	F	Beef	R	24	20	0	0	0	0	0	0	0.35	0.35	0.23	0.27	0.27	3	62	0	2.64	259	4	1
463	9	2	E	F	Beef	L	5	1							1	0.75	0.458	0.333	0.24975	6.7	24	0	1.89	300	3	0.75
463	9	2	E	F	Beef	L	6	2	0	0	0	0	0	0	0.545	0.545	0.364	0.333	0.333	7.3	33	0	1.86	293	4	1
463	9	2	E	F	Beef	L	7	3	0	0	0	0	0	0	0.385	0.28875	0.455	0.394	0.2955	8.1	33	0	3.15	300	3	0.75
463	9	2	E	F	Beef	L	8	4	0	0	0	0	0	0	0.8	0.8	0.6	0.25	0.25	10	20	0	2	209	4	1
463	9	2	E	F	Beef	L	9	5	0	1	0	0	0	1	0.364	0.364	0.464	0.393	0.393	7.6	28	0	1.75	247	4	1
463	9	2	E	F	Beef	L	10	6	7.207	6	3	0	2	11	0.176	0.132	0.271	0.354	0.2655	8.3	48	0	3.4	300	3	0.75
463	9	2	E	F	Beef	L	11	7	29.749	4	0	0	1	5	0.231	0.17325	0.379	0.448	0.336	9.4	29	2	3.35	300	3	0.75
463	9	2	E	F	Beef	L	12	8	53.968	1	0	0	0	1	0.3	0.225	0.412	0.588	0.441	11	17	0	1.96	300	3	0.75
463	9	2	E	F	Beef	L	13	9	0	0	0	0	0	0	0.429	0.32175	0.538	0.538	0.4035	7.1	13	0	0.71	300	3	0.75
463	9	2	E	F	Beef	L	14	10	0	0	0	0	0	0	1	1	1	0.571	0.571	9.1	7	0	1.16	134	4	1
463	9	2	E	F	Beef	L	15	11	6.072	0	0	0	1	1	0.385	0.385	0.45	0.65	0.65	10.1	20	0	2.76	198	4	1
463	9	2	E	F	Beef	L	16	12	0	0	0	0	0	0	0.444	0.444	0.467	0.6	0.6	9.9	15	0	2.73	184	4	1
463	9	2	E	F	Beef	L	17	13	6.39	0	0	0	0	0	0.412	0.412	0.357	0.607	0.607		28	0	2.53	178	4	1
463	9	2	E	F	Beef	L	18	14	0	0	0	0	0	0	0.455	0.455	0.476	0.523	0.523	10.8	21	0	2.51	187	4	1
463	9	2	E	F	Beef	R	19	15	7.975	1	0	0	0	1	0.333	0.24975	0.2	0.2	0.15	12	60	0	2	300	3	0.75
463	9	2	E	F	Beef	R	20	16	2.202	0	0	0	1	1	1	1	0.611	0.222	0.222	11.3	18	0	1.88	137	4	1
463	9	2	E	F	Beef	R	21	17	0	0	0	0	0	0	0.8	0.8	0.69	0.38	0.38	11.4	13	0	3.51	144	4	1
463	9	2	E	F	Beef	R	22	18	21.924	1	0	2	0	3	0.35	0.2625	0.29	0.49	0.3675	11.5	35	0	3.75	300	3	0.75
463	9	2	E	F	Beef	R	23	19	3.003	1	0	0	0	1	0.89	0.89	0.33	0.23	0.23	11.2	39	0	2.42	232	4	1
463	9	2	E	F	Beef	R	24	20	10.377	4	1	0	1	6	0.45	0.45	0.52	0.48	0.48	5	23	0	4.08	185	4	1
465	10	1	E	F	Beef	L	5	1	2.303	1	0	0	3	4	0.625	0.46875	0.6	0.533	0.39975	5.7	15	0	2.56	300	3	0.75
465	10	1	E	F	Beef	L	6	2	0	0	0	0	0	0	0.444	0.444	0.556	0.333	0.333	7	27	0	1.36	295	4	1
465	10	1	E	F	Beef	L	7	3	0	0	0	0	1	1	0.8	0.8	0.526	0.263	0.263	8.4	19	0	2.9	249	4	1
465	10	1	E	F	Beef	L	8	4	7.14	3	1	1	2	7	0.444	0.333	0.462	0.346	0.2595	8.2	26	0	2.3	300	3	0.75
465	10	1	E	F	Beef	L	9	5	0	0	0	0	0	0	0.333	0.24975	0.412	0.265	0.19875	8.1	34	0	1.43	300	3	0.75
465	10	1	E	F	Beef	L	10	6	0	3	0	0	1	4	0.267	0.267	0.342	0.395	0.395	8.1	38	0	5	292	4	1
465	10	1	E	F	Beef	L	11	7	0	0	0	0	0	0	0.57	0.57	0.56	0.39	0.39	8.8	18	0	3.78	231	4	1
465	10	1	E	F	Beef	L	12	8	2.302	1	0	0	0	1	0.23	0.1725	0.31	0.39	0.2925	8.6	45	1	4.11	300	3	0.75
465	10	1	E	F	Beef	L	13	9	0	1	0	0	1	2	0.4	0.4	0.45	0.34	0.34	9	29	0	2.95	223	4	1
465	10	1	E	F	Beef	L	14	10	0	1	0	0	2	3	0.33	0.33	0.35	0.35	0.35	9.6	34	0	2.44	190	4	1
465	10	1	E	F	Beef	L	15	11	0	0	0	0	0	0	1	1	0.57	0.57	0.57	10	7	0	2.31	115	4	1
465	10	1	E	F	Beef	L	16	12	0	0	0	0	0	0	0.67	0.67	0.6	0.4	0.4	11.4	15	0	4.1	148	4	1
465	10	1	E	F	Beef	L	17	13	2.002	1	0	0	1	2	0.8	0.6	0.71	0.36	0.27	10.3	14	0	2.66	300	3	0.75
465	10	1	E	F	Beef	L	18	14	7.307	1	0	0	0	1	0.45	0.3375	0.42	0.42	0.315	10.4	26	0	4.2	300	3	0.75
465	10	1	E	F	Beef	R	19	15	6.007	0	0	0	0	0	0.6	0.45	0.42	0.42	0.315	10.3	26	0	1.88	300	3	0.75
465	10	1	E	F	Beef	R	20	16	0	0	0	0	1	1	1	1	0.89	0.44	0.44	10.3	9	0	2.38	105	4	1
465	10	1	E	F	Beef	R	21	17	0	0	0	0	0	0	0.8	0.8	0.79	0.36	0.36	12	14	0	1.96	103	4	1
465	10	1	E	F	Beef	R	22	18	5.238	0	0	0	1	1	0.36	0.36	0.42	0.33	0.33	10.6	33	1	1.13	206	4	1
465	10	1	E	F	Beef	R	23	19	0	0	0	0	1	1	0.44	0.44	0.46	0.32	0.32	12	28	0	3.07	168	4	1
465	10	1	E	F	Beef	R	24	20	0	0	0	0	1	1	0.8	0.8	0.75	0.31	0.31	12	16	0	2.2	111	4	1
466	10	2	R	F	Beef	L	5	1	2.836	0	0	0	1	1	0.57	0.57	0.39	0.39	0.39	6	18	6	4.92	216	4	1
466	10	2	R	F	Beef	L	6	2	1.902	0	0	0	1	1	0.67	0.67	0.42	0.19	0.19	6	31	2	3.6	261	4	1
466	10	2	R	F	Beef	L	7	3	0	0	0	0	0	0	0.8	0.8	0.6	0.33	0.33	6	15	1	3.56	141	4	1
466	10	2	R	F	Beef	L	8	4	1.818	0	0	0	0	0	0.29	0.29	0.4	0.4	0.4	6	35	5	2.46	263	4	1
466	10	2	R	F	Beef	L	9	5	0	0	0	0	0	0	0.25	0.25	0.36	0.41	0.41	6	39	5	2.63	239	4	1
466	10	2	R	F	Beef	L	10	6	0	0	0	0	0	0	1	1	1	0.44	0.44	6	9	2	3.03	140	4	1
466	10	2	R	F	Beef	L	11	7	0	0	0	0	0	0	0.4	0.4	0.53	0.53	0.53	6	19	1	3.06	154	4	1
466	10	2	R	F	Beef	L	12	8	0	0	0	0	0	0	0.57	0.57	0.71	0.5	0.5	6	14	1	2.45	145	4	1
466	10	2	R	F	Beef	L	13	9	0	0	0	0	0	0	0.8	0.8	0.8	0.5	0.5	6	10	0	2.86	129	4	1
466	10	2	R	F	Beef	L	14	10	0	0	0	0	0	0	0.8	0.8	0.83	0.83	0.83	6	6	2	2.9	108	4	1
466	10	2	R	F	Beef	L	15	11	0	0	0	0	0	0	1	1	0.8	0.8	0.8	6	5	2	2.32	113	4	1
466	10	2	R	F	Beef	L	16	12	0	0	0	0	0	0	0.27	0.27	0.36	0.6	0.6	6	25	5	2.71	151	4	1
466	10	2	R	F	Beef	L	17	13	0	0	0	0	0	0	0.5	0.5	0.54	0.62	0.62	6	13	2	2.53	119	4	1
466	10	2	R	F	Beef	L	18	14	0	0	0	0	0	0	0.4	0.4	0.53	0.67	0.67	6	15	5	2.41	119	4	1
466	10	2	R	F	Beef	R	19	15	8.975	0	0	0	0	0	0.38	0.285	0.25	0.15	0.1125	6	52	16	2.28	300	3	0.75
466	10	2	R	F	Beef	R	20	16	0	0	0	0	0	0	0.67	0.67	0.41	0.21	0.21	6	29	6	1.88	139	4	1
466	10	2	R	F	Beef	R	21	17	0	0	0	0	0	0	0.67	0.67	0.5	0.3	0.3	6	20	4	1.78	136	4	1
466	10	2	R	F	Beef	R	22	18	0	0	0	0	1	1	0.8	0.8	0.67	0.33	0.33	6	15	3	1.33	116	4	1
466	10	2	R	F	Beef	R	23	19	6.04	0	0	0	0	0	0.57	0.57	0.48	0.3	0.3	6	23	7	2.59	130	4	1
466	10	2	R	F	Beef	R	24	20	0	0	0	0	0	0	0.67	0.67	0.59	0.35	0.35	6	17	5	3.4	129	4	1
