# Supplementary material for: Calves fed more milk prioritise play over feeding in a hole-board test
Source: Sci Rep. 2026 Apr 13;16:17243. doi: 10.1038/s41598-026-47403-y (PMC13234365; doi:10.1038/s41598-026-47403-y)
Supplement: Supplementary file 1 — Supplementary Material 1 [file 41598_2026_47403_MOESM1_ESM.zip › Supplementary materials/Inter reliability test_holeboard_C_T.csv]

Video	Run_T	Run_C	Jump_T	Jump_C	Kick_T	Kick_C	Buck_T	Buck_C	Rear_T	Rear_C	Head_shake_T	Head_shake_C
1	4.572	5.672	0	0	0	0	0	0	0	0	1	1
2	0	0	0	0	0	0	0	0	0	0	0	0
3	21.939	26.477	2	3	0	0	4	7	6	2	1	1
4	15.25	15.298	1	1	0	0	0	0	2	1	1	1
5	0	0	0	1	0	0	0	0	0	0	2	1
6	0	0	0	0	0	0	0	0	0	0	0	0
7	0	0	0	0	0	0	0	0	0	0	0	0
8	0	0	0	0	0	0	0	0	0	0	1	1
9	4.154	5.238	2	1	0	0	1	2	2	1	1	1
10	9.51	7.141	0	0	0	1	0	0	1	1	2	2
11	26.226	28.429	3	2	2	0	2	5	7	1	2	0
12	0	0	0	0	0	0	0	0	0	0	0	0
13	0	0	0	0	0	0	0	0	1	0	0	0
14	50.283	49.984	1	0	0	0	1	2	1	1	0	0
15	30.262	22.055	5	6	2	0	1	7	4	2	2	2
16	41.374	34.783	1	1	2	0	5	10	7	2	1	1
